# Supplementary material for: RT-qPCR and split-luciferase assays enable batch standardization and analysis of engineered virus-like particle transduction
Source: Mol Ther Adv. 2026 Feb 9;34(1):201685. doi: 10.1016/j.omta.2026.201685 (PMC13148891; doi:10.1016/j.omta.2026.201685)
Supplement: Table S1. Excel template sheet for RT-qPCR analysis [file mmc2.xlsx]

## Sheet: standard curve
	Quantity input of standard oligos* (ng/μl)	Log10 [DNA] of standard oligos (ng/μl)	Ct values of standard oligos	Standard deviation							Test samples name	Ct values of test samples	Standard deviation	Log10 [DNA] of test samples (ng/μl)	[DNA] of test samples (ng/μl)
oligo diluted 10^-5	0.0186	-1.73049		#DIV/0!							prep #1		#DIV/0!	#DIV/0!	#DIV/0!
	0.0186	-1.73049									prep #1			#DIV/0!	#DIV/0!
	0.0186	-1.73049									prep #1			#DIV/0!	#DIV/0!
oligo diluted 10^-6	0.00186	-2.73049		#DIV/0!							prep #2		#DIV/0!	#DIV/0!	#DIV/0!
	0.00186	-2.73049									prep #2			#DIV/0!	#DIV/0!
	0.00186	-2.73049									prep #2			#DIV/0!	#DIV/0!
oligo diluted 10^-7	0.000186	-3.73049		#DIV/0!							prep #3		#DIV/0!	#DIV/0!	#DIV/0!
	0.000186	-3.73049									prep #3			#DIV/0!	#DIV/0!
	0.000186	-3.73049									prep #3			#DIV/0!	#DIV/0!
oligo diluted 10^-8	1.86e-05	-4.73049		#DIV/0!							prep #4		#DIV/0!	#DIV/0!	#DIV/0!
	1.86e-05	-4.73049									prep #4			#DIV/0!	#DIV/0!
	1.86e-05	-4.73049									prep #4			#DIV/0!	#DIV/0!
oligo diluted 10^-9	1.86e-06	-5.73049		#DIV/0!
	1.86e-06	-5.73049
	1.86e-06	-5.73049
oligo diluted 10^-10	1.86e-07	-6.73049		#DIV/0!		slope	intercept	RSQ	E (%)
	1.86e-07	-6.73049				#DIV/0!	#DIV/0!	#DIV/0!	#DIV/0!
	1.86e-07	-6.73049
	*Standard oligos for HEK3-eVLPs (example)

## Sheet: factors
Amplicon length (bp)	Avogadro's number	Conversion factor ng to g	Average MW ssDNA	fold dilution of cDNA samples	cDNA synthesis reaction volume (μl)	μL of RNA used in cDNA synthesis reaction for each sample		Elution volume RNA extraction (μl)	μl of BE-eVLP prep used in RNA extraction
69	6.022e+23	1000000000	330	100	20	prep #1		30	5
						prep #1
						prep #1
						prep #2
						prep #2
						prep #2
						prep #3
						prep #3
						prep #3
						prep #4
						prep #4
						prep #4

## Sheet: quantification
Sample name	Ct	[DNA] (ng/μ)	[DNA] (ng/μl) adjusted for dilution factor	copies of sgRNA per μl of qPCR reaction	copies of sgRNA per total volume of cDNA synthesis reaction	copies of sgRNA per μl of reverse-transcribed RNA	copies of sgRNA per total volume of RNA	copies of sgRNA per μl of BE-eVLP prep
prep #1	0	#DIV/0!	#DIV/0!	#DIV/0!	#DIV/0!	#DIV/0!	#DIV/0!	#DIV/0!
prep #1	0	#DIV/0!	#DIV/0!	#DIV/0!	#DIV/0!	#DIV/0!	#DIV/0!	#DIV/0!
prep #1	0	#DIV/0!	#DIV/0!	#DIV/0!	#DIV/0!	#DIV/0!	#DIV/0!	#DIV/0!
average of triplicates								#DIV/0!
prep #2	0	#DIV/0!	#DIV/0!	#DIV/0!	#DIV/0!	#DIV/0!	#DIV/0!	#DIV/0!
prep #2	0	#DIV/0!	#DIV/0!	#DIV/0!	#DIV/0!	#DIV/0!	#DIV/0!	#DIV/0!
prep #2	0	#DIV/0!	#DIV/0!	#DIV/0!	#DIV/0!	#DIV/0!	#DIV/0!	#DIV/0!
average of triplicates								#DIV/0!
prep #3	0	#DIV/0!	#DIV/0!	#DIV/0!	#DIV/0!	#DIV/0!	#DIV/0!	#DIV/0!
prep #3	0	#DIV/0!	#DIV/0!	#DIV/0!	#DIV/0!	#DIV/0!	#DIV/0!	#DIV/0!
prep #3	0	#DIV/0!	#DIV/0!	#DIV/0!	#DIV/0!	#DIV/0!	#DIV/0!	#DIV/0!
average of triplicates								#DIV/0!
prep #4	0	#DIV/0!	#DIV/0!	#DIV/0!	#DIV/0!	#DIV/0!	#DIV/0!	#DIV/0!
prep #4	0	#DIV/0!	#DIV/0!	#DIV/0!	#DIV/0!	#DIV/0!	#DIV/0!	#DIV/0!
prep #4	0	#DIV/0!	#DIV/0!	#DIV/0!	#DIV/0!	#DIV/0!	#DIV/0!	#DIV/0!
average of triplicates								#DIV/0!
